# Supplementary material for: Short Daily Exposure to Environmental Enrichment, Fluoxetine, or Their Combination Reverses Deterioration of the Coat and Anhedonia Behaviors with Differential Effects on Hippocampal Neurogenesis in Chronically Stressed Mice
Source: Int J Mol Sci. 2021 Oct 12;22(20):10976. doi: 10.3390/ijms222010976 (PMC8535985; doi:10.3390/ijms222010976)
Supplement: Supplementary file 1 [file ijms-22-10976-s001.zip]

Archive with 1 entries (1 files):
- ijms-1262814-supplementary.eps
